# Supplementary material for: Heme Oxygenase-1 (HMX1) Loss of Function Increases the In-Host Fitness of the Saccharomyces ‘boulardii’ Probiotic Yeast in a Mouse Fungemia Model
Source: J Fungi (Basel). 2022 May 18;8(5):522. doi: 10.3390/jof8050522 (PMC9146039; doi:10.3390/jof8050522)
Supplement: Supplementary file 1 [file jof-08-00522-s001.zip]

Archive with 3 entries (3 files):
- Suplementary_figure_S1.pdf
- Supplementary_file_S1.pdf
- Supplementary_table_S1-S4.xlsx
