# Supplementary material for: Heme Oxygenase-1 (HMX1) Loss of Function Increases the In-Host Fitness of the Saccharomyces ‘boulardii’ Probiotic Yeast in a Mouse Fungemia Model
Source: J Fungi (Basel). 2022 May 18;8(5):522. doi: 10.3390/jof8050522 (PMC9146039; doi:10.3390/jof8050522)
Supplement: Supplementary file 1 [file jof-08-00522-s001.zip › Supplementary_table_S1-S4.xlsx]

## Sheet: Supplementary_S1
Pairwise comparisons	p-values of T-tests
	40BPS	80BPS	120BPS
PY1 vs. AI0001	0.00047*** (PY1 > AI0001)	0.00295** (PY1 > AI0001)	NaN
PY2 vs. AI0003	0.00041*** (PY2 > AI0003)	0.00730** (PY2 > AI0003)	NaN
465/2018 vs. AI0005	0.01337* (465/2018 > AI0005)	<0.0001**** (465/2018 > AI0005)	0.02486* (465/2018 > AI0005)
2251/2018 vs. AI0007	0.19840	0.00019*** (2251/2018 > AI0007)	0.22364
DE6507 vs. AI0009	<0.0001**** (DE6507 > AI0009)	0.06551	0.08287
DE35762 vs. AI0011	0.00348** (DE35762 < AI0011)	0.00033*** (DE35762 < AI0011)	NaN
Wild type isolates (ANOVA)	3.3032e-10****	6.1998e-11****	1.4148e-05****
PY0001 vs. PY0002 (Tukey HSD)	0.2015016	0.0181562* (PY0001 < PY0002)	0.8999947
PY0001 vs. 465/2018 (Tukey HSD)	0.0010053** (PY0001 < 465/2018	0.0010053** (PY0001 < 465/2018)	0.0010053** (PY0001 < 465/2018)
PY0001 vs. 2251/2018 (Tukey HSD)	0.0010053** (PY0001 < 2251/2018)	0.0010053** (PY0001 < 2251/2018)	0.7213521
PY0001 vs. DE6507 (Tukey HSD)	0.0010053** (PY0001 > DE6507)	0.6666193	0.2062672
PY0001 vs. DE35762 (Tukey HSD)	0.0018547** (PY0001 > DE35762)	0.0472856* (PY0001 > DE35762)	0.8999947
PY0002 vs. 465/2018 (Tukey HSD)	0.0010053** (PY0002 < 465/2018)	0.0010053** (PY0002 < 465/2018)	0.0010053** (PY0002 < 465/2018)
PY0002 vs. 2251/2018 (Tukey HSD)	0.0011153** (PY0002 < 2251/2018)	0.0010053** (PY0002 < 2251/2018)	0.7213521
PY0002 vs. DE6507 (Tukey HSD)	0.0010053** (PY0002 > DE6507)	0.0016177** (PY0002 > DE6507)	0.2062672
PY0002 vs. DE35762 (Tukey HSD)	0.0010053** (PY0002 > DE35762)	0.0010053** (PY0002 > DE35762)	0.8999947
465/2018 vs. 2251/2018 (Tukey HSD)	0.0010053** (465/2018 > 2251/2018)	0.0010053** (465/2018 > 2251/2018)	0.0010053** (465/2018 > 2251/2018)
465/2018 vs. DE6507 (Tukey HSD)	0.0010053** (465/2018 > DE6507)	0.0010053** (465/2018 > DE6507)	0.0010053** (465/2018 > DE6507)
465/2018 vs. DE35762 (Tukey HSD)	0.0010053** (465/2018 > DE35762)	0.0010053** (465/2018 > DE35762)	0.0010053** (465/2018 > DE35762)
2251/2018 vs. DE6507 (Tukey HSD)	0.0010053** (2251/2018 > DE6507)	0.0010053** (2251/2018 > DE6507)	0.8594872
2251/2018 vs. DE35762 (Tukey HSD)	0.0010053** (2251/2018 > DE35762)	0.0010053** (2251/2018 > DE35762)	0.7213521
DE6507 vs. DE35762 (Tukey HSD)	0.8082289	0.4398200	0.2062672
ΔΔHMX1 mutants (ANOVA)	4.1229e-06****	2.1414e-07****	NaN
AI0001 vs. AI0003 (Tukey HSD)	0.8999947	0.8999947	NaN
AI0001 vs. AI0005 (Tukey HSD)	0.0010053** (AI0001 < AI0005)	0.2663674	NaN
AI0001 vs. AI0007 (Tukey HSD)	0.0010053** (AI0001 < AI0007)	0.8999947	NaN
AI0001 vs. AI0009 (Tukey HSD)	0.8999947	0.8999947	NaN
AI0001 vs. AI0011 (Tukey HSD)	0.0010053** (AI0001 < AI0011)	0.0010053** (AI0001 < AI0011)	NaN
AI0003 vs. AI0005 (Tukey HSD)	0.0010053** (AI0003 < AI0005)	0.2663674	NaN
AI0003 vs. AI0007 (Tukey HSD)	0.0010053** (AI0003 < AI0007)	0.8999947	NaN
AI0003 vs. AI0009 (Tukey HSD)	0.8999947	0.8999947	NaN
AI0003 vs. AI0011 (Tukey HSD)	0.0010053** (AI0003 < AI0011)	0.0010053** (AI0003 < AI0011)	NaN
AI0005 vs. AI0007 (Tukey HSD)	0.8999947	0.2663674	NaN
AI0005 vs. AI0009 (Tukey HSD)	0.0010053** (AI0005 > AI0009)	0.2663674	NaN
AI0005 vs. AI0011 (Tukey HSD)	0.8999947	0.0010053** (AI0005 < AI0011)	NaN
AI0007 vs. AI0009 (Tukey HSD)	0.0010053** (AI0007 > AI0009)	0.8999947	NaN
AI0007 vs. AI0011 (Tukey HSD)	0.8999947	0.0010053** (AI0007 < AI0011)	NaN
AI0009 vs. AI0011 (Tukey HSD)	0.0010053** (AI0009 < AI0011)	0.0010053** (AI0009 < AI0011)	NaN

## Sheet: S1_data
RAW DATA		strains	SD medium			Mean (SD medium)	40BPS			80BPS			120BPS					strains	SD medium					mean	40BPS					mean	80BPS					mean	120BPS					mean
	gray value	PY1	37.658	40.633	40.691		13.653	13.324	15.998	6.82	6.456	7.081	3.33	3.33	3.33		background values	PY1	3.484	3.482	3.674	3.632	3.628	3.58	3.219	3.381	3.248	3.325	3.212	3.277	3.443	3.415	3.445	3.552	3.436	3.4582	3.39	3.339	3.289	3.358	3.296	3.3344
		PY2	42.232	44.369	44.723		17.108	16.426	16.209	8.674	9.451	10.477	3.33	3.33	3.33			PY2	3.484	3.482	3.674	3.632	3.628	3.58	3.219	3.381	3.248	3.325	3.212	3.277	3.443	3.415	3.445	3.552	3.436	3.4582	3.39	3.339	3.289	3.358	3.296	3.3344
		465	35.336	40.077	49.015		29.524	28.547	27.569	22.933	20.096	21.533	7.735	7.049	5.77			465	3.68	3.566	3.794	3.834	3.467	3.6682	3.541	3.39	3.507	3.582	3.449	3.4938	3.505	3.534	3.643	3.889	3.784	3.671	3.332	3.2	3.309	3.213	3.286	3.268
		2251	43.577	49.05	54.626		22.352	22.795	20.672	16.307	16.275	16.821	3.576	3.464	4.528			2251	3.68	3.566	3.794	3.834	3.467	3.6682	3.541	3.39	3.507	3.582	3.449	3.4938	3.505	3.534	3.643	3.889	3.784	3.671	3.332	3.2	3.309	3.213	3.286	3.268
		6507	35.507	35.25	41.901		8.497	8.695	7.997	5.562	6.597	4.449	4.753	4.581	3.7			6507	3.205	3.32	3.33	3.321	3.388	3.3128	3.235	3.284	3.338	3.279	3.289	3.285	3.166	3.34	3.269	3.157	3.236	3.2336	3.284	3.318	3.093	3.386	3.336	3.2834
		35762	35.412	37.938	37.525		7.931	11.206	9.321	4.512	4.351	3.756	3.28	3.28	3.28			35762	3.205	3.32	3.33	3.321	3.388	3.3128	3.235	3.284	3.338	3.279	3.289	3.285	3.166	3.34	3.269	3.157	3.236	3.2336	3.284	3.318	3.093	3.386	3.336	3.2834
		AI0001	27.872	29.001	28.38		5.287	4.251	3.906	3.2	3.2	3.2	3.28	3.28	3.28			AI0001	3.24	3.193	3.183	3.167	3.158	3.1882	3.31	3.306	3.156	3.28	3.262	3.2628	3.166	3.088	3.28	3.291	3.174	3.1998	3.324	3.221	3.349	3.252	3.239	3.277
		AI0003	32.139	31.748	32.286		3.26	3.26	3.26	3.2	3.2	3.2	3.28	3.28	3.28			AI0003	3.24	3.193	3.183	3.167	3.158	3.1882	3.31	3.306	3.156	3.28	3.262	3.2628	3.166	3.088	3.28	3.291	3.174	3.1998	3.324	3.221	3.349	3.252	3.239	3.277
		AI0005	32.599	34.826	35.676		23.221	15.969	17.068	5.541	3.883	3.306	3.31	3.31	3.31			AI0005	3.472	3.522	3.437	3.703	3.46	3.5188	3.431	3.577	3.477	3.694	3.463	3.5284	3.346	3.29	3.214	3.195	3.191	3.2472	3.271	3.35	3.348	3.323	3.248	3.308
		AI0007	41.165	43.461	46.184		22.965	13.721	16.045	3.25	3.25	3.25	3.31	3.31	3.31			AI0007	3.472	3.522	3.437	3.703	3.46	3.5188	3.431	3.577	3.477	3.694	3.463	3.5284	3.346	3.29	3.214	3.195	3.191	3.2472	3.271	3.35	3.348	3.323	3.248	3.308
		AI0009	29.17	27.873	30.766		3.466	3.673	3.723	3.43	3.43	3.43	3.27	3.27	3.27			AI0009	3.275	3.257	3.175	3.182	3.175	3.2128	3.392	3.513	3.403	3.382	3.421	3.4222	3.362	3.484	3.336	3.492	3.471	3.429	3.239	3.224	3.253	3.376	3.252	3.2688
		AI0011	27.966	30.06	31.132		20.323	17.174	21.662	8.536	8.015	8.958	3.27	3.27	3.27			AI0011	3.275	3.257	3.175	3.182	3.175	3.2128	3.392	3.513	3.403	3.382	3.421	3.4222	3.362	3.484	3.336	3.492	3.471	3.429	3.239	3.224	3.253	3.376	3.252	3.2688
	corrected gray value (grey value-mean background values)	PY1	34.078	37.053	37.111	33.7483	10.376	10.047	12.721	3.3618	2.9978	3.6228	0	0	0
		PY2	38.652	40.789	41.143		13.831	13.149	12.932	5.2158	5.9928	7.0188	0	0	0
		465	31.6678	36.4088	45.3468		26.0302	25.0532	24.0752	19.262	16.425	17.862	4.467	3.781	2.502
		2251	39.9088	45.3818	50.9578		18.8582	19.3012	17.1782	12.636	12.604	13.15	0.308	0.196	1.26
		6507	32.1942	31.9372	38.5882		5.212	5.41	4.712	2.3284	3.3634	1.2154	1.4696	1.2976	0.4166
		35762	32.0992	34.6252	34.2122		4.646	7.921	6.036	1.2784	1.1174	0.5224	0	0	0
		AI0001	24.6838	25.8128	25.1918		2.0242	0.9882	0.6432	0	0	0	0	0	0
		AI0003	28.9508	28.5598	29.0978		0	0	0	0	0	0	0	0	0
		AI0005	29.0802	31.3072	32.1572		19.6926	12.4406	13.5396	2.2938	0.6358	0.0588	0	0	0
		AI0007	37.6462	39.9422	42.6652		19.4366	10.1926	12.5166	0.0028	0.0028	0.0028	0	0	0
		AI0009	25.9572	24.6602	27.5532		0.0438	0.2508	0.3008	0.001	0.001	0.001	0	0	0
		AI0011	24.7532	26.8472	27.9192		16.9008	13.7518	18.2398	5.107	4.586	5.529	0	0	0
	relative yeast growth (corrected gray value/mean (SD medium))	PY1					0.307452	0.297704	0.376937	0.0996139	0.0888281	0.107348	0	0	0
		PY2					0.409828	0.389619	0.38319	0.15455	0.177573	0.207975	0	0	0
		465					0.771304	0.742354	0.713375	0.570754	0.486691	0.529271	0.132362	0.112035	0.074137
		2251					0.558789	0.571916	0.509009	0.374419	0.373471	0.389649	0.00912638	0.0058077	0.0373352
		6507					0.154437	0.160304	0.139622	0.0689931	0.0996613	0.0360137	0.0435459	0.0384493	0.0123443
		35762					0.137666	0.234708	0.178853	0.0378804	0.0331098	0.0154793	0	0	0
		AI0001					0.0599793	0.0292815	0.0190587	0	0	0	0	0	0
		AI0003					0	0	0	0	0	0	0	0	0
		AI0005					0.583514	0.368629	0.401193	0.0679678	0.0188395	0	0	0	0
		AI0007					0.575928	0.302018	0.370881	0	0	0	0	0	0
		AI0009					0.00129784	0.00743148	0.00891304	0	0	0	0	0	0
		AI0011					0.50079	0.407481	0.540466	0.151326	0.135888	0.16383	0	0	0

## Sheet: S1_data2
strain	spot number	gray values						Plate_numbers
		SD	40BPS	80BPS	120BPS			SD	BPS40	BPS80	BPS120
background (rolling ball radius: 237)		3.484	3.219	3.443	3.39		PY1	7566	7567	7568	7569
		3.482	3.381	3.415	3.339		PY2
		3.674	3.248	3.445	3.289		465	7570	7571	7572	7573
		3.632	3.325	3.552	3.358		2251
		3.628	3.212	3.436	3.296		6507	7574	7575	7576	7577
PY1	1	33.311	29.381	25.681	17.446		35762
		37.036	29.135	24.26	13.363		AI01	7578	7579	7580	7581
		41.566	28.893	25.583	11.871		AI03
	2	37.658	13.653	6.82	0		AI05	7582	7583	7584	7585
		40.633	13.324	6.456	0		AI07
		40.691	15.998	7.081	0		AI09	7586	7587	7588	7589
	3	27.541	3.481	0	0		AI11
		31.106	3.478	0	0
		27.928	3.696	0	0
	4	15.216	3.277	0	0
		18.396	3.277	0	0
		16.328	3.277	0	0
PY2	1	43.796	26.513	24.185	13.782
		44.035	27.675	24.597	13.683
		43.238	27.121	24.844	17.485
	2	42.232	17.108	8.674	0
		44.369	16.426	9.451	0
		44.723	16.209	10.477	0
	3	33.949	3.969	0	0
		33.107	3.922	0	0
		40.731	3.596	0	0
	4	13.527	3.277	0	0
		18.097	3.277	0	0
		11.241	3.277	0	0
background (rolling ball radius: 237)		3.68	3.541	3.505	3.332
		3.566	3.39	3.534	3.2
		3.794	3.507	3.643	3.309
		3.834	3.582	3.889	3.213
		3.467	3.449	3.784	3.286
465/2018	1	31.704	33.618	31.845	22.907
		39.693	34.406	27.34	22.096
		49.343	33.887	32.008	20.382
	2	35.336	29.524	22.933	7.735
		40.077	28.547	20.096	7.049
		49.015	27.569	21.533	5.77
	3	35.775	14.25	5.273	0
		40.454	13.302	5.281	0
		45.147	11.961	6.489	0
	4	17.413	3.978	0	0
		23.035	4.323	0	0
		22.344	4.38	0	0
2251/2018	1	46.571	30.671	22.75	13.431
		52.923	28.674	23.273	14.354
		54.295	34.577	27.112	19.147
	2	43.577	22.352	16.307	3.576
		49.05	22.795	16.275	3.464
		54.626	20.672	16.821	4.528
	3	39.838	8.364	5.572	0
		37.87	6.76	4.482	0
		50.729	5.381	4.536	0
	4	18.715	3.49	0	0
		19.598	3.49	0	0
		26.936	3.49	0	0
background (rolling ball radius: 237)		3.205	3.235	3.166	3.284
		3.32	3.284	3.34	3.318
		3.33	3.338	3.269	3.093
		3.321	3.279	3.157	3.386
		3.388	3.289	3.236	3.336
DE6507	1	32.428	27.095	26.014	19.535
		37.621	26.14	24.729	22.405
		41.035	26.288	23.045	19.256
	2	35.507	8.497	5.562	4.753
		35.25	8.695	6.597	4.581
		41.901	7.997	4.449	3.7
	3	28.991	3.09	0	0
		32.475	3.09	0	0
		28.987	3.29	0	0
	4	12.776	3.29	0	0
		13.667	3.29	0	0
		16.705	3.29	0	0
DE35762	1	32.705	27.766	21.769	19.293
		34.205	27.273	24.59	16.723
		32.865	27.382	21.22	17.052
	2	35.412	7.931	4.512	0
		37.938	11.206	4.351	0
		37.525	9.321	3.756	0
	3	33.674	3.09	0	0
		30.257	3.09	0	0
		36.065	3.29	0	0
	4	11.561	3.29	0	0
		15.974	3.29	0	0
		13.562	3.29	0	0
background (rolling ball radius: 237)		3.24	3.31	3.166	3.324
		3.193	3.306	3.088	3.221
		3.183	3.156	3.28	3.349
		3.167	3.28	3.291	3.252
		3.158	3.262	3.174	3.239
AI0001	1	22.66	23.928	21.863	11.716
		25.717	23.976	17.211	12.63
		25.276	21.931	15.905	9.397
	2	27.872	5.287	0	0
		29.001	4.251	0	0
		28.38	3.906	0	0
	3	33.356	0	0	0
		30.356	0	0	0
		30.846	0	0	0
	4	15.677	0	0	0
		16.225	0	0	0
		18.55	0	0	0
AI0003	1	30.799	16.037	7.77	4.419
		31.7	14.947	7.439	3.892
		29.723	13.308	13.888	3.653
	2	32.139	0	0	0
		31.748	0	0	0
		32.286	0	0	0
	3	29.633	0	0	0
		25.955	0	0	0
		31.719	0	0	0
	4	14.052	0	0	0
		12.878	0	0	0
		10.431	0	0	0
background (rolling ball radius: 237)		3.472	3.431	3.346	3.271
		3.522	3.577	3.29	3.35
		3.437	3.477	3.214	3.348
		3.703	3.694	3.195	3.323
		3.46	3.463	3.191	3.248
AI0005	1	27.022	32.532	26.261	23.047
		32.272	28.742	19.974	21.318
		33.279	29.036	19.662	20.713
	2	32.599	23.221	5.541	0
		34.826	15.969	3.883	0
		35.676	17.068	3.306	0
	3	31.489	4.339	0	0
		33.706	4.113	0	0
		36.017	3.921	0	0
	4	15.359	0	0	0
		14.999	0	0	0
		19.292	0	0	0
AI0007	1	38.886	30.097	16.477	18.732
		43.096	31.907	15.338	11.814
		45.591	33.155	15.621	9.49
	2	41.165	22.965	0	0
		43.461	13.721	0	0
		46.184	16.045	0	0
	3	38.265	4.113	0	0
		38.656	3.979	0	0
		43.18	3.633	0	0
	4	18.993	0	0	0
		24.545	0	0	0
		13.076	0	0	0
background (rolling ball radius: 237)		3.275	3.392	3.362	3.239
		3.257	3.513	3.484	3.224
		3.175	3.403	3.336	3.253
		3.182	3.382	3.492	3.376
		3.175	3.421	3.471	3.252
AI0009	1	19.771	25.465	17.466	0
		24.259	21.925	15.496	0
		22.772	22.988	15.539	0
	2	29.17	3.466	0	0
		27.873	3.673	0	0
		30.766	3.723	0	0
	3	24.058	0	0	0
		20.94	0	0	0
		24.267	0	0	0
	4	11.744	0	0	0
		12.99	0	0	0
		10.69	0	0	0
AI0011	1	26.27	30.015	25.282	8.143
		28.705	32.886	25.017	6.476
		28.447	31.142	29.552	8.068
	2	27.966	20.323	8.536	0
		30.06	17.174	8.015	0
		31.132	21.662	8.958	0
	3	25.049	3.611	0	0
		29.193	3.696	0	0
		26.223	3.82	0	0
	4	16.72	0	0	0
		13.591	0	0	0
		18.175	0	0	0

## Sheet: Supplementary_S2
Pairwise comparisons	p-values of T-tests		RAW DATA	isolates/strains	Growth of yeasts in 50% serum (CFU/ml)																isolates/strains	Mean CFU values (24h)
PY0001 vs. AI0001	0.000137*** (PY1 > AI0001)				0h			4h			8h			12h			24h
PY0002 vs. AI0003	0.001408** (PY2 > AI0003)			PY0001	141000	191000	210000	249000	258000	258000	891000	954000	880000	5830000	6630000	5450000	15660000	14320000	15520000		PY0001	1.51667e+07
465/2018 vs. AI0005	0.016960* (465/2018 < AI0005)			PY0002	233000	230000	245000	246000	245000	258000	933000	890000	950000	3990000	3560000	4150000	13910000	14900000	13320000		PY0002	1.40433e+07
2251/2018 vs. AI0007	0.527135			465/2018	124000	216000	145000	149000	99990	114000	533000	512000	508000	3330000	3980000	3120000	10910000	11320000	10780000		465/2018	1.10033e+07
DE6507 vs. AI0009	0.056105			2251/2018	108000	116000	99000	133000	116000	121000	733000	650000	711000	2410000	2500000	2390000	10080000	9990000	1130000		2251/2018	7.06667e+06
DE35762 vs. AI0011	<.0001**** (DE35762 < AI0011)			DE6507	191000	216000	225000	233000	91000	115000	766000	800000	712000	3660000	4100000	3580000	15580000	16210000	16670000		DE6507	1.61533e+07
				DE35762	116000	125000	99000	158000	133000	121000	566000	600000	490000	1830000	1950000	1880000	9660000	9780000	9100000		DE35762	9.51333e+06
				AI0001	166000	150000	166000	166000	83000	99000	499000	415000	430000	2410000	2780000	2000000	8490000	7630000	8150000		AI0001	8090000
				AI0003	174000	191000	183000	233000	91000	112000	824000	790000	865000	2490000	2980000	2410000	1708000	1658000	1799000		AI0003	1.72167e+06
				AI0005	141000	166000	199000	174000	149000	123000	833000	750000	800000	2990000	1780000	2390000	14660000	12850000	12860000		AI0005	1.34567e+07
				AI0007	183000	208000	208000	274000	133000	142000	683000	732000	660000	2490000	2780000	2490000	12910000	13750000	12640000		AI0007	13100000
				AI0009	116000	116000	116000	258000	91000	103000	491000	500000	543000	830000	900000	880000	7490000	12650000	9830000		AI0009	9990000
				AI0011	199000	216000	183000	191000	108000	118000	574000	650000	525000	2830000	3640000	2550000	18580000	19650000	18550000		AI0011	1.89267e+07

## Sheet: Supplementary_S3
Pairwise comparisons	p-values of correlated T-tests					Hemolysis indices (HIs)					RAW DATA		replicate	colony diameter, 2d	zone (α-hemolysis, 2d)	colony diameter, 3d	zone (β-hemolysis, 3d)
	α-hemolysis, 2 d	β-hemolysis, 3 d				alpha hem, 2d		beta hem, 3d				PY01	1	7.17	15.28	8.45	11.3
PY1 vs. AI0001	0.539551	0.009661** (PY1 > AI0001)				wild type	HMX1 mutant	wild type	HMX1 mutant				2	7.15	14.53	8.56	11.22
PY2 vs. AI0003	0.500379	0.559327			PY1	2.1311	2.02653	1.33728	1.27293				3	7.62	15.38	8.95	11.88
465/2018 vs. AI0005	0.228630	0.799944				2.03217	2.13494	1.31075	1.2383			PY02	1	7.18	15.68	9.3	11.57
2251/2018 vs. AI0007	0.006427** (2251/2018 > AI0007)	0.096889				2.01837	1.82214	1.32737	1.21896				2	7.2	14.74	8.95	10.95
DE6507 vs. AI0009	0.044118* (DE6507 < AI0009)	0.193775			PY2	2.18384	2.32381	1.24409	1.35518				3	7.05	14.69	8.93	10.93
DE35762 vs. AI0011	0.336978	0.130239				2.04722	2.10519	1.22346	1.21481			465	1	6.75	14.3	8.79	10.79
Wild type isolates (ANOVA)	0.6409	0.0039**				2.08369	2.07973	1.22396	1.21869				2	6.19	13.19	9.25	11.1
PY0001 vs. PY0002 (Tukey HSD)	0.8999947	0.0074687** (PY0001 > PY0002)			465	2.11852	2.07902	1.22753	1.23829				3	6.69	14.37	9.3	11.79
PY0001 vs. 465/2018 (Tukey HSD)	0.8999947	0.0082450** (PY0001 > 465/2018)				2.13086	2.01379	1.2	1.2439			2251	1	7.12	15.19	9.11	12.03
PY0001 vs. 2251/2018 (Tukey HSD)	0.8999947	0.2191492				2.14798	2.14208	1.26774	1.23045				2	7.93	16.18	9.91	12.48
PY0001 vs. DE6507 (Tukey HSD)	0.8999947	0.0107218* (PY0001 > DE6507)			2251	2.13343	1.92233	1.32053	1.24526				3	6.89	14.12	9.31	11.56
PY0001 vs. DE35762 (Tukey HSD)	0.8999947	0.3839070				2.04035	1.84626	1.25933	1.19512			DE6507	1	7.49	14.57	8.97	10.85
PY0002 vs. 465/2018 (Tukey HSD)	0.8999947	0.8999947				2.04935	1.85133	1.24168	1.17318				2	7.31	14.72	9.55	11.78
PY0002 vs. 2251/2018 (Tukey HSD)	0.8999947	0.3692636			6507	1.94526	2.05152	1.20959	1.2655				3	6.25	12.63	8.05	10.16
PY0002 vs. DE6507 (Tukey HSD)	0.7756020	0.8999947				2.01368	2.0882	1.23351	1.28631			DE35762	1	7.65	14.51	9.51	12.24
PY0002 vs. DE35762 (Tukey HSD)	0.8999947	0.2096223				2.0208	2.13282	1.26211	1.24427				2	7.79	14.56	9.55	12.32
465/2018 vs. 2251/2018 (Tukey HSD)	0.8999947	0.3984854			35762	1.89673	1.92432	1.28707	1.23776				3	6.69	15.35	9.92	12.6
465/2018 vs. DE6507 (Tukey HSD)	0.6144265	0.8999947				1.86906	1.80828	1.29005	1.26849			AI01	1	7.54	15.28	9.16	11.66
465/2018 vs. DE35762 (Tukey HSD)	0.7715460	0.2287649				2.29447	1.86396	1.27016	1.27072				2	7.04	15.03	9.19	11.38
2251/2018 vs. DE6507 (Tukey HSD)	0.8999947	0.4792218											3	8.49	15.47	10.23	12.47
2251/2018 vs. DE35762 (Tukey HSD)	0.8999947	0.8999947										AI03	1	6.3	14.64	8.39	11.37
DE6507 vs. DE35762 (Tukey HSD)	0.8999947	0.2859662											2	6.94	14.61	9.45	11.48
ΔΔHMX1 mutants (ANOVA)	0.0099**	0.4516											3	7.4	15.39	9.74	11.87
AI0001 vs. AI0003 (Tukey HSD)	0.2824413	0.8999947										AI05	1	7.34	15.26	9.61	11.9
AI0001 vs. AI0005 (Tukey HSD)	0.8718526	0.8999947											2	7.25	14.6	9.43	11.73
AI0001 vs. AI0007 (Tukey HSD)	0.6224760	0.8058388											3	7.32	15.68	9.59	11.8
AI0001 vs. AI0009 (Tukey HSD)	0.7883313	0.8999947										AI07	1	7.21	13.86	8.97	11.17
AI0001 vs. AI0011 (Tukey HSD)	0.5706575	0.8999947											2	7.35	13.57	9.84	11.76
AI0003 vs. AI0005 (Tukey HSD)	0.8218047	0.8999947											3	7.13	13.2	9.47	11.11
AI0003 vs. AI0007 (Tukey HSD)	0.0230621*	0.4931762										AI09	1	7.57	15.53	9.68	12.25
AI0003 vs. AI0009 (Tukey HSD)	0.8999947	0.8999947											2	7.71	16.1	9.57	12.31
AI0003 vs. AI0011 (Tukey HSD)	0.0194653*	0.8999947											3	7.83	16.7	10.03	12.48
AI0005 vs. AI0007 (Tukey HSD)	0.1601241	0.8996430										AI11	1	7.4	14.24	10.01	12.39
AI0005 vs. AI0009 (Tukey HSD)	0.8999947	0.8999947											2	8.45	15.28	10.95	13.89
AI0005 vs. AI0011 (Tukey HSD)	0.1367937	0.8999947											3	7.13	13.29	9.05	11.5
AI0007 vs. AI0009 (Tukey HSD)	0.1244309	0.4535246
AI0007 vs. AI0011 (Tukey HSD)	0.8999947	0.5557669
AI0009 vs. AI0011 (Tukey HSD)	0.1058941	0.8999947

## Sheet: Supplementary_S4
Pairwise comparisons	p-values		RAW DATA	Mouse	Kidney burden (CFU/kidney weight [g])
					PY0001	PY0002	465/2018	2251/2018	DE6507	DE35762	AI01	AI03	AI05	AI07	AI09	AI11
PY0001 vs. AI0001 (Mann Whitney test)	0.000082**** (PY1 < AI0001)			1	9700	4400	660000*	1900000*	2760	1300	1640000*	25900000	2330000*	640000*	440000*	1380000*
PY0002 vs. AI0003 (T-test)	0.001831** (PY2 < AI0003)			2	11700	470	1110000*	625000*	5300	2300	3100000*	25000	510000*	1120000*	570000*	690000*
465/2018 vs. AI0005 (Mann Whitney test)	0.612587			3	9040	0	1930000*	740000*	6300	7400	220000*	24530000	2100000*	9480000*	10800000*	3730000*
2251/2018 vs. AI0007 (Mann Whitney test)	0.002176** (2251/2018 < AI0007)			4	7440	2100	493000*	10300*	1600	0	454000	3810000	8190000*	16650000*	5770000*	6660000*
DE6507 vs. AI0009 (T-test)	0.020180* (DE6507 < AI0009)			5	3580	6000	2440000*	58100	900	900	1000000	20450000	4500	1960000	6340000	12670000*
DE35762 vs. AI0011 (Mann Whitney test)	0.000631*** (DE35762 < AI0011)			6	9720	5000	30000	207000	1100	2000	13640000	30480000	8000	9210000	1205000	606000
Wild type isolates (Kruskal-Wallis test)	0.000122***			7	5900	3300	0	3300	0	0	20380000	22780000	2825000	19250000	2254000	4890000
PY0001 vs. PY0002 (Dunn, adjusted by Benjamini-Hochberg FDR)	0.334738			8	1660	11400			2800	144	22410000	20840000	134000	2453000	3100000	4100000
PY0001 vs. 465/2018 (Dunn, adjusted by Benjamini-Hochberg FDR)	0.210356			9	4500	8800			8550*	600
PY0001 vs. 2251/2018 (Dunn, adjusted by Benjamini-Hochberg FDR)	0.210356
PY0001 vs. DE6507 (Dunn, adjusted by Benjamini-Hochberg FDR)	0.188596				*Infected mouse died before terminating the experiment
PY0001 vs. DE35762 (Dunn, adjusted by Benjamini-Hochberg FDR)	0.029670* (PY0001 > DE35762)
PY0002 vs. 465/2018 (Dunn, adjusted by Benjamini-Hochberg FDR)	0.029670* (PY0002 < 465/2018)
PY0002 vs. 2251/2018 (Dunn, adjusted by Benjamini-Hochberg FDR)	0.029670* (PY0002 < 2251/2018)
PY0002 vs. DE6507 (Dunn, adjusted by Benjamini-Hochberg FDR)	0.635827
PY0002 vs. DE35762 (Dunn, adjusted by Benjamini-Hochberg FDR)	0.210356
465/2018 vs. 2251/2018 (Dunn, adjusted by Benjamini-Hochberg FDR)	0.978049
465/2018 vs. DE6507 (Dunn, adjusted by Benjamini-Hochberg FDR)	0.011513* (465/2018 > DE6507)
465/2018 vs. DE35762 (Dunn, adjusted by Benjamini-Hochberg FDR)	0.000988*** (465/2018 > DE35762)
2251/2018 vs. DE6507 (Dunn, adjusted by Benjamini-Hochberg FDR)	0.011513* (2251/2018 > DE6507)
2251/2018 vs. DE35762 (Dunn, adjusted by Benjamini-Hochberg FDR)	0.000988*** (2251/2018 > DE35762)
DE6507 vs. DE35762 (Dunn, adjusted by Benjamini-Hochberg FDR)	0.411305
ΔΔHMX1 mutants (Kruskal-Wallis test)	0.031434*
AI0001 vs. AI0003 (Dunn, adjusted by Benjamini-Hochberg FDR)	0.177965
AI0001 vs. AI0005 (Dunn, adjusted by Benjamini-Hochberg FDR)	0.301815
AI0001 vs. AI0007 (Dunn, adjusted by Benjamini-Hochberg FDR)	0.801299
AI0001 vs. AI0009 (Dunn, adjusted by Benjamini-Hochberg FDR)	0.801299
AI0001 vs. AI0011 (Dunn, adjusted by Benjamini-Hochberg FDR)	0.992876
AI0003 vs. AI0005 (Dunn, adjusted by Benjamini-Hochberg FDR)	0.008505** (AI0003 > AI0005)
AI0003 vs. AI0007 (Dunn, adjusted by Benjamini-Hochberg FDR)	0.228425
AI0003 vs. AI0009 (Dunn, adjusted by Benjamini-Hochberg FDR)	0.110825
AI0003 vs. AI0011 (Dunn, adjusted by Benjamini-Hochberg FDR)	0.131103
AI0005 vs. AI0007 (Dunn, adjusted by Benjamini-Hochberg FDR)	0.155081
AI0005 vs. AI0009 (Dunn, adjusted by Benjamini-Hochberg FDR)	0.402599
AI0005 vs. AI0011 (Dunn, adjusted by Benjamini-Hochberg FDR)	0.245155
AI0007 vs. AI0009 (Dunn, adjusted by Benjamini-Hochberg FDR)	0.629659
AI0007 vs. AI0011 (Dunn, adjusted by Benjamini-Hochberg FDR)	0.777369
AI0009 vs. AI0011 (Dunn, adjusted by Benjamini-Hochberg FDR)	0.777369
